# Supplementary material for: Implications of Hereditary Origin on the Immune Phenotype of Mismatch Repair-Deficient Cancers: Systematic Literature Review
Source: J Clin Med. 2020 Jun 4;9(6):1741. doi: 10.3390/jcm9061741 (PMC7357024; doi:10.3390/jcm9061741)
Supplement: Supplementary file 1 [file jcm-09-01741-s001.zip › supplementary_jcm-813082_030620/TableS1_editable .xlsx]

## Sheet: Tabelle1
		reason for exclusion
1	Alexander et al. Front Immunol. 2020	systematic review, presented data with no distinction between sporadic and hereditary MSI CRCs
2	Snahnicanova et al. Clin Exp Med. 2019	no distinction between sporadic and hereditary MSI CRCs
3	Sudoyo et al. Asian Pac J Cancer Prev. 2019	no distinction between sporadic and hereditary MSI CRCs
4	Yamashita et al. Int J Mol Sci. 2019	no distinction between sporadic and hereditary MSI ovarian cancers
5	Narayanan et al. Sci Rep. 2019	no distinction between sporadic and hereditary MSI CRCs
6	Hacking et al. Pathol Res Pract. 2019	no distinction between sporadic and hereditary MMR-deficient ECs
7	Kuwahara et al. Br J Cancer. 2019	no distinction between sporadic and hereditary MSI CRCs
8	Di Bartolomeo et al. Oncologist. 2019	no distinction between sporadic and hereditary MSI gastric cancers
9	Willis et al. Clin Cancer Res. 2020	review, did not include data on immune infiltration/immune evasion in MSI tumors
10	Koh et al. JNCI Cancer Spectr. 2018	no distinction between sporadic and hereditary MSI CRCs
11	Lazarus et al. Ann Surg Oncol. 2019	no distinction between sporadic and hereditary MSI CRCs
12	Xie et al. Clin Cancer Res. 2020	no data on immune infiltration/immune evasion in MSI tumors
13	Kong et al. J Cancer. 2019	no distinction between sporadic and hereditary MSI CRCs
14	Kim et al. Gastric Cancer. 2019	no distinction between sporadic and hereditary MSI gastric cancers
15	Kim et al. Am J Surg Pathol. 2019	no distinction between sporadic and hereditary MSI gastric cancers
16	Sadahiro et al. Anticancer Res. 2019	no data on immune infiltration in MSI tumors, no distinction between sporadic and hereditary MSI CRCs
17	Ott et al. Oncoimmunology. 2019	no distinction between sporadic and hereditary MSI CRCs
18	Shin et al. Oncologist. 2019	LS patients were exluded from analysis, no distinction between sporadic and hereditary MSI gastric cancers
19	Walkowska et al. Oncoimmunology. 2018	no distinction between sporadic and hereditary MSI CRCs
20	Asaka et al. Mod Pathol. 2019	no distinction between sporadic and hereditary MSI ECs
21	Nazemalhosseini-Mojarad et al. J Cell Physiol. 2019	no distinction between sporadic and hereditary MSI CRCs; inclusion of family history and BRAF status, but no distinction in the MSI CRC group
22	Ozcan et al. Oncoimmunology. 2018	no distinction between sporadic and hereditary MSI CRCs
23	Hamada et al. Oncoimmunology. 2018	no distinction between sporadic and hereditary MSI CRCs; inclusion of family history and BRAF status, but no distinction in the MSI CRC group
24	Pagès et al. Lancet. 2018	no distinction between sporadic and hereditary MSI CRCs
25	Grasso et al. Cancer Discov. 2018	no distinction between sporadic and hereditary MSI CRCs
26	Riley et al. Cancer. 2018	review, did not include original data on immune infiltration/immune evasion in MSI tumors
27	Binder et al. J Pathol. 2017	no distinction between sporadic and hereditary MSI CRCs
28	Kosumi et al. Oncoimmunology. 2017	no distinction between sporadic and hereditary MSI CRCs; inclusion of family history and BRAF status, but no distinction in the MSI CRC group
29	Prizment et al. Cancer Epidemiol Biomarkers Prev. 2017	no distinction between sporadic and hereditary MSI CRCs
30	Dou et al. Cancer Immunol Res. 2016	no distinction between sporadic and hereditary MSI CRCs and no separate data regarding immune infiltration
31	Ling et al. J Pathol Clin Res. 2015	no distinction between sporadic and hereditary MSI CRCs
32	Rosenbaum et al. Mod Pathol. 2016	no distinction between sporadic and hereditary MSI CRCs
33	Masugi et al. Gut. 2017	no distinction between sporadic and hereditary MSI CRCs
34	Scarpa et al. Oncotarget. 2015	lack of clear comparison group definition
35	Mima et al. Cancer Immunol Res. 2015	no distinction between sporadic and hereditary MSI CRCs and no separate data regarding immune infiltration
36	Kołos et al. Pol J Pathol. 2015	no distinction between sporadic and hereditary MSI CRCs
37	De Smedt et al. Br J Cancer. 2015	no distinction between sporadic and hereditary MSI CRCs
38	Boissière-Michot et al. Oncoimmunology. 2014	no distinction between sporadic and hereditary MSI CRCs
39	Krivokapić et al. Croat Med J. 2012	LS patients were exluded from analysis, no distinction between sporadic and hereditary MSI CRCs
40	Yoon et al. PLoS One. 2012	no distinction between sporadic and hereditary MSI CRCs
41	Nosho et al. J Pathol. 2010	no distinction between sporadic and hereditary MSI CRCs and no separate data regarding immune infiltration
42	Shia et al. Hum Pathol. 2008	no distinction between sporadic and hereditary MSI ECs
43	Jass et al. Fam Cancer. 2004	review, did not include original data on immune infiltration in MSI CRCs
44	Saeterdal et al. Proc Natl Acad Sci U S A. 2001	no immune infiltration data for MSI tumors
45	Smyrk et al. Cancer. 2001	no distinction between sporadic and hereditary MSI CRCs
46	Jass et al. Ann N Y Acad Sci. 2000	review, did not include original data on immune infiltration in MSI CRCs
47	Kihana et al. Jpn J Cancer Res. 1998	no distinction between sporadic and hereditary MSI ECs
48	Furlan et al. Ann Oncol. 1998	no distinction between sporadic and hereditary MSI CRCs
49	Bicknell et al. Curr Biol. 1996	no immune infiltration data for MSI CRCs
